# Supplementary material for: Comparison of Aroma and Taste Profiles of Kiwi Wine Fermented with/without Peel by Combining Intelligent Sensory, Gas Chromatography-Mass Spectrometry, and Proton Nuclear Magnetic Resonance
Source: Foods. 2024 May 31;13(11):1729. doi: 10.3390/foods13111729 (PMC11172059; doi:10.3390/foods13111729)
Supplement: Supplementary file 1 [file foods-13-01729-s001.zip]

Archive with 1 entries (1 files):
- foods-3022260-supplementary.pdf
